# Supplementary material for: Assessing the impact of novel risk loci on Alzheimer’s and Parkinson’s diseases in a Chinese Han cohort
Source: Front Neurol. 2024 Jan 31;15:1326692. doi: 10.3389/fneur.2024.1326692 (PMC10864607; doi:10.3389/fneur.2024.1326692)
Supplement: Supplementary file 1 [file Table_1.XLSX]

## Sheet: SNP Information
NO	SNP	chr	Chr. Position	Gene	Ref mRNA	SNP Property	Functional Change	PCR Primer	Length	Alleles	A 1	A 2	Label	P1	L1	P2	L2	Pc	Lc	A1_Size	A2_Size	POS.（A1）	POS.（A2）
4	rs113020870	1	985377	AGRN	NM_198576	synon_exon27	p.=(Cys1613Cys)	rs113020870F/R	214	C/T	C	T	NED	rs113020870_CF	39	rs113020870_TF	41	rs113020870_FP	33	93	95	90.15	*
5	rs6891966	5	156526331	HAVCR2	NM_032782	intron3	/	rs6891966F/R	273	A/G	A	G	PET	rs6891966_aF	41	rs6891966_GF	43	rs6891966_FP	33	95	97	97.58	99.91
6	rs2452170	19	49213504	MAMSTR	NM_182574	3'-flanking	/	rs2452170F/R	323	G/A	G	A	FAM	rs2452170_gR	40	rs2452170_AR	42	rs2452170_RP	37	98	100	96.83	99.04
7	rs871269	5	150432388	TNIP1	NM_006058	intron6	/	rs871269F/R	320	C/T	C	T	VIC	rs871269_cF	42	rs871269_TF	44	rs871269_FP	35	98	100	97.23	99.45
9	rs1761461	19	54825174	LILRA5	NM_021250	5'-flanking	/	rs1761461F/R	110	A/C	A	C	PET	rs1761461_aF	44	rs1761461_CF	46	rs1761461_FP	35	100	102	103.28	105.18
11	rs708382	17	42442344	FAM171A2	NM_198475	5'-flanking	/	rs708382F/R	200	T/C	T	C	VIC	rs708382_TF	48	rs708382_CF	50	rs708382_FP	34	103	105	101.47	103.37
13	rs5011436	7	12268758	TMEM106B	NM_018374	intron5	/	rs5011436F/R	293	A/C	A	C	PET	rs5011436_aR	55	rs5011436_CR	57	rs5011436_RP	36	112	114	111.64	113.71
Note 1:Ref.=Reference; Ext.=Extension; POS.=Position; A1=Allele 1; A2=Allele 2; A3=Allele 3; A4=Allele 4 P1= specific binding primer 1; P2= specific binding primer 2; Pc= Universal connection primer
Note 2: FAM fluorophore is blue; VIC fluorophores appear green; NED fluorophore is yellow. PET fluorophores appear red
Note 3: The mRNA of some genes can be cut in multiple ways, and the Property in the table is relative to the Ref.mRNA.
Note 4: FP and RP of the universal link primer Pc refer to forward or reverse link primers, respectively
