# Supplementary material for: Assessing the impact of novel risk loci on Alzheimer’s and Parkinson’s diseases in a Chinese Han cohort
Source: Front Neurol. 2024 Jan 31;15:1326692. doi: 10.3389/fneur.2024.1326692 (PMC10864607; doi:10.3389/fneur.2024.1326692)
Supplement: Supplementary file 2 [file Table_2.XLSX]

## Sheet: PD
rs1761461	rs2452170	rs5011436	rs6891966	rs708382	rs871269	rs113020870
C/C	G/G	A/C	G/G	T/C	C/C	T/T
C/C	G/G	A/C	G/G	T/T	C/C	T/T
C/C	G/G	C/C	G/G	C/C	C/T	T/T
C/C	G/A	C/C	A/G	C/C	C/T	T/T
A/C	G/G	A/A	G/G	C/C	C/T	T/T
A/C	G/G	A/C	G/G	T/T	C/T	T/T
C/C	G/G	A/C	G/G	T/C	C/T	T/T
C/C	G/G	C/C	G/G	C/C	T/T	T/T
C/C	G/G	A/C	G/G	T/C	C/C	T/T
C/C	G/G	A/C	G/G	T/T	C/C	T/T
C/C	G/G	C/C	A/G	C/C	C/T	T/T
C/C	G/G	A/A	G/G	T/T	C/T	T/T
A/C	G/G	A/C	G/G	T/C	C/C	T/T
C/C	G/G	A/C	G/G	C/C	C/T	T/T
C/C	G/G	C/C	G/G	T/C	C/C	T/T
C/C	G/A	A/C	G/G	T/T	T/T	T/T
C/C	G/G	C/C	G/G	C/C	C/T	T/T
A/C	G/G	A/C	G/G	T/T	C/T	T/T
C/C	G/G	C/C	G/G	T/T	T/T	T/T
C/C	G/A	A/C	A/G	T/C	C/T	T/T
A/C	G/G	A/C	G/G	T/C	C/T	T/T
C/C	G/G	C/C	G/G	T/C	C/T	T/T
C/C	G/G	A/C	G/G	T/T	C/T	T/T
C/C	G/G	C/C	G/G	T/T	C/C	T/T
C/C	G/G	A/C	G/G	C/C	T/T	T/T
C/C	G/G	A/C	A/G	T/T	T/T	T/T
C/C	G/G	A/C	G/G	T/T	C/T	T/T
C/C	G/G	A/C	G/G	T/C	C/T	T/T
C/C	G/G	C/C	G/G	T/T	T/T	T/T
C/C	G/G	A/C	G/G	T/T	C/T	T/T
C/C	G/A	A/A	G/G	T/C	T/T	T/T
C/C	G/G	C/C	A/G	T/C	T/T	T/T
A/A	G/G	C/C	A/G	C/C	C/C	T/T
C/C	G/G	A/C	G/G	C/C	C/T	T/T
C/C	G/G	C/C	G/G	C/C	C/T	T/T
C/C	G/G	A/C	A/G	T/T	C/T	T/T
A/C	G/G	C/C	G/G	T/C	C/T	T/T
C/C	G/G	C/C	G/G	T/T	C/T	T/T
C/C	G/G	A/C	G/G	T/C	C/T	T/T
C/C	G/G	C/C	G/G	T/C	T/T	T/T
A/C	G/G	C/C	G/G	T/C	T/T	T/T
C/C	G/G	A/C	A/G	T/C	T/T	T/T
C/C	G/G	C/C	G/G	T/C	C/C	T/T
C/C	G/G	A/C	G/G	T/C	C/T	T/T
C/C	G/G	C/C	G/G	T/T	T/T	T/T
C/C	G/G	C/C	G/G	T/C	C/T	T/T
C/C	G/G	A/C	G/G	T/T	T/T	T/T
A/C	G/G	A/C	A/G	T/C	C/T	T/T
C/C	G/G	C/C	A/G	T/C	C/T	T/T
C/C	G/G	C/C	G/G	T/C	C/T	T/T
C/C	G/G	A/C	G/G	T/T	C/T	T/T
C/C	G/G	A/C	G/G	T/C	C/T	T/T
C/C	G/G	A/C	G/G	T/C	C/T	T/T
C/C	G/G	A/C	A/G	T/C	C/T	T/T
A/C	G/G	C/C	G/G	T/C	T/T	T/T
C/C	G/G	A/C	G/G	T/C	C/T	T/T
C/C	G/G	A/C	G/G	T/C	C/T	T/T
A/C	G/G	A/C	G/G	C/C	C/C	T/T
A/A	G/G	A/C	G/G	C/C	C/T	T/T
C/C	G/G	C/C	G/G	T/C	T/T	T/T
C/C	G/G	A/C	A/G	T/C	C/C	T/T
C/C	G/G	A/C	G/G	T/T	T/T	T/T
C/C	G/G	A/C	G/G	C/C	C/C	T/T
A/C	G/G	C/C	G/G	T/C	T/T	T/T
C/C	G/G	C/C	G/G	C/C	T/T	T/T
A/A	G/G	A/C	G/G	T/T	C/C	T/T
C/C	G/G	C/C	G/G	T/T	T/T	T/T
C/C	G/G	A/C	G/G	C/C	C/C	T/T
C/C	G/G	A/C	G/G	T/T	C/T	T/T
C/C	G/G	C/C	A/G	T/C	C/T	T/T
C/C	G/G	C/C	G/G	T/C	C/T	T/T
C/C	G/G	C/C	A/G	T/C	C/T	T/T
C/C	G/G	A/C	G/G	T/C	C/T	T/T
C/C	G/G	A/C	A/G	T/T	C/C	T/T
C/C	G/G	C/C	G/G	T/C	T/T	T/T
C/C	G/G	A/A	G/G	T/T	T/T	T/T
C/C	G/G	C/C	G/G	T/T	C/T	T/T
C/C	G/G	A/C	G/G	T/T	C/T	T/T
A/C	G/G	C/C	G/G	T/C	T/T	T/T
C/C	G/G	A/C	G/G	T/T	C/T	T/T
C/C	G/G	C/C	G/G	T/T	C/T	T/T
C/C	G/G	A/C	G/G	T/T	T/T	T/T
C/C	G/G	C/C	G/G	T/C	C/T	T/T
C/C	G/G	C/C	A/G	T/C	C/T	T/T
A/C	G/G	C/C	G/G	T/C	C/T	T/T
A/C	G/G	A/C	G/G	C/C	C/C	T/T
A/C	G/G	C/C	G/G	T/C	C/T	T/T
C/C	G/G	A/C	G/G	T/T	T/T	T/T
A/C	G/A	A/C	G/G	T/T	C/T	T/T
C/C	G/G	C/C	G/G	T/C	C/C	T/T
C/C	G/G	A/C	G/G	T/C	C/T	T/T
A/C	G/G	A/A	G/G	T/T	C/T	T/T
C/C	G/G	C/C	A/G	T/T	T/T	T/T
C/C	G/G	C/C	G/G	T/T	C/T	T/T
A/C	G/G	C/C	G/G	T/C	C/C	T/T
C/C	G/G	C/C	G/G	T/C	C/T	T/T
C/C	G/G	A/C	G/G	T/C	C/T	T/T
A/C	G/G	C/C	G/G	T/C	C/C	T/T
C/C	G/G	A/A	G/G	T/C	T/T	T/T
C/C	G/G	A/C	G/G	T/T	C/C	T/T
C/C	G/G	C/C	G/G	T/C	T/T	T/T
C/C	G/G	C/C	G/G	T/T	C/T	T/T
A/C	G/G	C/C	G/G	T/T	C/T	T/T
A/C	G/G	A/C	G/G	T/C	C/T	T/T
A/C	G/G	A/C	G/G	T/T	C/C	T/T
A/C	G/G	A/C	G/G	T/T	T/T	T/T
C/C	G/G	A/C	G/G	T/T	T/T	T/T
C/C	G/G	A/C	G/G	T/C	T/T	T/T
C/C	G/G	C/C	A/G	T/C	C/T	T/T
C/C	G/G	C/C	G/G	T/C	C/T	T/T
C/C	G/G	A/C	G/G	C/C	C/C	T/T
A/C	G/G	C/C	G/G	C/C	C/T	T/T
C/C	G/G	C/C	G/G	T/C	T/T	T/T
C/C	G/G	C/C	G/G	T/C	C/C	T/T
C/C	G/G	A/C	G/G	T/C	C/T	T/T
C/C	G/G	A/C	G/G	T/C	C/T	T/T
C/C	G/G	C/C	G/G	T/C	C/T	T/T
A/A	G/G	C/C	G/G	C/C	C/T	T/T
A/C	G/G	A/C	G/G	T/C	T/T	T/T
C/C	G/G	C/C	G/G	T/T	C/C	T/T
A/C	G/G	A/A	G/G	T/C	T/T	T/T
C/C	G/G	C/C	G/G	T/T	C/T	T/T
C/C	G/G	C/C	A/G	T/C	T/T	T/T
A/C	G/G	A/C	G/G	C/C	C/T	T/T
C/C	G/G	A/C	G/G	T/C	T/T	T/T
C/C	G/G	A/C	G/G	T/C	C/T	T/T
C/C	G/G	A/C	G/G	T/C	C/T	T/T
C/C	G/G	A/A	G/G	T/T	C/T	T/T
A/C	G/G	A/A	G/G	C/C	T/T	T/T
C/C	G/G	C/C	G/G	T/C	T/T	T/T
C/C	G/G	A/C	G/G	T/C	C/C	T/T
C/C	G/G	A/C	G/G	T/C	C/T	T/T
C/C	G/G	A/C	G/G	T/C	C/T	T/T
C/C	G/G	C/C	G/G	C/C	C/T	T/T
C/C	G/G	A/C	G/G	T/C	C/C	T/T
C/C	G/G	A/C	G/G	T/T	T/T	T/T
C/C	G/G	C/C	G/G	T/C	T/T	T/T
C/C	G/G	A/C	G/G	C/C	C/T	T/T
C/C	G/G	A/A	G/G	C/C	C/T	T/T
A/C	G/G	C/C	G/G	C/C	C/T	T/T
C/C	G/G	A/C	G/G	T/C	C/C	T/T
C/C	G/G	A/C	G/G	T/C	C/T	T/T
C/C	G/G	C/C	G/G	T/C	C/T	T/T
C/C	G/G	A/C	A/G	C/C	C/T	T/T
C/C	G/G	A/C	A/G	T/C	C/T	T/T
C/C	G/G	C/C	G/G	T/T	C/C	T/T
C/C	G/G	C/C	A/G	C/C	C/C	T/T
A/C	A/A	A/C	G/G	T/T	T/T	T/T
C/C	G/G	C/C	G/G	T/C	C/T	T/T
C/C	G/G	C/C	G/G	C/C	C/C	T/T
C/C	G/G	A/C	G/G	T/T	C/T	T/T
C/C	G/G	C/C	G/G	T/T	T/T	T/T
C/C	G/G	A/C	A/G	C/C	C/C	T/T
C/C	G/G	A/C	G/G	T/C	C/T	T/T
C/C	G/G	A/C	G/G	T/T	C/T	T/T
C/C	G/G	A/A	G/G	T/T	C/T	T/T
C/C	G/G	A/C	G/G	T/C	C/T	T/T
C/C	G/G	C/C	G/G	T/T	C/T	T/T
C/C	G/G	A/C	G/G	T/T	C/C	T/T
A/C	G/G	A/C	G/G	C/C	T/T	T/T
C/C	G/G	C/C	G/G	T/T	C/T	T/T
A/C	G/G	A/C	G/G	T/C	C/C	T/T
C/C	G/G	C/C	G/G	T/T	C/T	T/T
C/C	G/G	A/C	A/G	T/C	T/T	T/T
C/C	G/G	C/C	G/G	C/C	C/C	T/T
C/C	G/G	C/C	G/G	T/C	C/T	T/T
C/C	G/G	C/C	G/G	T/T	T/T	T/T
A/C	G/G	C/C	G/G	T/C	C/C	T/T
A/C	G/G	A/C	G/G	C/C	T/T	T/T
C/C	G/G	A/C	G/G	C/C	C/T	T/T
C/C	G/G	C/C	G/G	T/T	T/T	T/T
C/C	G/G	A/C	G/G	T/T	C/C	T/T
C/C	G/G	C/C	A/G	T/T	T/T	T/T
C/C	G/G	A/C	G/G	T/C	C/C	T/T
C/C	G/G	A/C	G/G	C/C	T/T	T/T
C/C	G/G	A/C	G/G	C/C	C/C	T/T
C/C	G/G	A/C	G/G	T/C	C/C	T/T
C/C	G/G	A/C	A/G	T/C	C/C	T/T
C/C	G/G	A/C	A/G	T/T	T/T	T/T
C/C	G/G	C/C	G/G	T/T	C/T	T/T
C/C	G/G	C/C	G/G	T/C	C/C	T/T
C/C	G/G	A/C	G/G	T/C	C/C	T/T
C/C	G/G	A/C	G/G	T/C	T/T	T/T
C/C	G/G	A/C	G/G	T/C	C/C	T/T
C/C	G/G	C/C	G/G	T/C	C/C	T/T
C/C	G/G	C/C	A/G	T/C	C/C	T/T
C/C	G/G	C/C	G/G	T/T	T/T	T/T
C/C	G/G	C/C	G/G	T/C	T/T	T/T
C/C	G/G	A/C	G/G	T/C	C/C	T/T
C/C	G/G	C/C	G/G	C/C	T/T	T/T
C/C	G/A	A/C	G/G	T/T	C/T	T/T
A/C	G/G	A/C	A/G	T/T	C/C	T/T
C/C	G/G	A/C	G/G	T/C	C/T	T/T
C/C	G/G	A/C	G/G	T/C	C/T	T/T
A/C	G/G	A/C	A/G	C/C	C/T	T/T
C/C	G/G	C/C	G/G	T/T	C/C	T/T
A/C	G/G	C/C	G/G	T/C	T/T	T/T
C/C	G/G	C/C	G/G	T/T	T/T	T/T
C/C	G/G	C/C	G/G	T/C	C/T	T/T
C/C	G/G	A/C	G/G	C/C	C/T	T/T
A/C	G/G	C/C	G/G	T/C	C/C	T/T
A/C	G/G	C/C	G/G	C/C	T/T	T/T
A/C	G/G	C/C	G/G	T/T	C/T	T/T
A/C	G/G	A/C	G/G	T/C	C/T	T/T
C/C	G/G	C/C	A/G	T/C	C/T	T/T
C/C	G/G	A/A	G/G	T/C	C/C	T/T
C/C	G/G	A/C	G/G	T/T	C/T	T/T
C/C	G/G	A/C	G/G	T/T	C/C	T/T
A/C	G/A	C/C	G/G	C/C	C/T	T/T
C/C	G/G	A/C	G/G	C/C	C/T	T/T
C/C	G/G	A/C	G/G	T/T	C/T	T/T
C/C	G/G	A/C	G/G	T/C	T/T	T/T
C/C	G/G	A/C	A/G	C/C	C/C	T/T
C/C	G/G	A/C	G/G	T/T	T/T	T/T
C/C	G/G	A/C	G/G	T/C	C/C	T/T
C/C	G/G	A/C	G/G	T/T	C/T	T/T
C/C	G/G	A/C	A/G	C/C	C/C	T/T
C/C	G/G	C/C	A/G	C/C	C/T	T/T
C/C	G/G	C/C	G/G	T/C	C/T	T/T
C/C	G/G	C/C	G/G	C/C	C/C	T/T
A/C	G/G	A/C	G/G	T/C	C/T	T/T
A/C	G/G	A/A	G/G	T/T	T/T	T/T
C/C	G/G	A/A	G/G	T/T	C/C	T/T
C/C	G/G	A/C	A/G	T/C	C/T	T/T
A/C	G/G	A/C	G/G	T/C	C/T	T/T
C/C	G/G	A/C	G/G	T/C	C/T	T/T
A/C	G/G	C/C	G/G	T/T	C/T	T/T
C/C	G/G	A/C	G/G	T/C	C/T	T/T
C/C	G/G	C/C	G/G	C/C	C/T	T/T
C/C	G/G	A/C	G/G	T/C	T/T	T/T
C/C	G/G	A/C	G/G	T/C	C/T	T/T
A/A	G/G	A/C	G/G	T/C	C/T	T/T
C/C	G/G	A/A	G/G	T/C	C/T	T/T
C/C	G/G	A/C	A/G	T/C	T/T	T/T
C/C	G/G	A/C	A/G	T/C	C/T	T/T
C/C	G/G	A/C	G/G	T/T	T/T	T/T
A/A	G/G	A/C	G/G	T/T	T/T	T/T
C/C	G/G	A/C	G/G	T/C	C/C	T/T
C/C	G/G	C/C	G/G	T/C	C/T	T/T
C/C	G/G	C/C	G/G	T/T	T/T	T/T
C/C	G/G	A/C	G/G	T/C	C/T	T/T
C/C	G/G	C/C	G/G	T/C	T/T	T/T
A/C	G/G	A/A	A/G	T/T	C/T	T/T
C/C	G/G	C/C	G/G	T/C	C/C	T/T
C/C	G/G	A/C	A/G	T/C	C/T	T/T
C/C	G/G	A/C	G/G	T/C	C/T	T/T
C/C	G/G	C/C	G/G	C/C	C/C	T/T
C/C	G/G	C/C	G/G	T/T	T/T	T/T
A/C	G/G	A/C	G/G	C/C	C/T	T/T
A/C	G/G	C/C	G/G	T/T	C/T	T/T
C/C	G/G	A/C	G/G	C/C	C/T	T/T
C/C	G/G	A/A	G/G	T/T	T/T	T/T
C/C	G/G	C/C	G/G	T/T	C/T	T/T
C/C	G/G	A/C	G/G	T/C	T/T	T/T
A/C	G/G	C/C	G/G	T/C	C/T	T/T
C/C	G/G	A/A	A/G	C/C	T/T	T/T
A/C	G/G	C/C	A/G	C/C	C/T	T/T
A/C	G/G	A/C	G/G	T/C	C/T	T/T
C/C	G/G	C/C	G/G	T/C	C/T	T/T
A/C	G/A	A/C	G/G	T/C	C/C	T/T
C/C	G/G	A/C	G/G	C/C	T/T	T/T
C/C	G/G	C/C	G/G	T/C	C/T	T/T
C/C	G/G	A/C	G/G	T/C	C/T	T/T
C/C	G/G	A/C	G/G	C/C	C/T	T/T
C/C	G/G	C/C	G/G	T/T	C/T	T/T
C/C	G/G	C/C	A/G	C/C	T/T	T/T
C/C	G/G	A/C	G/G	T/C	C/C	T/T
C/C	G/G	A/C	G/G	T/C	C/T	T/T
C/C	G/G	A/C	G/G	T/T	C/C	T/T
C/C	G/G	A/C	G/G	T/T	C/T	T/T
C/C	G/G	A/C	G/G	C/C	C/T	T/T
C/C	G/G	A/C	A/G	T/C	C/C	T/T
A/A	G/G	C/C	G/G	T/T	T/T	T/T
C/C	G/G	A/C	G/G	T/C	C/T	T/T
C/C	G/G	C/C	G/G	T/T	T/T	T/T
C/C	G/G	C/C	A/G	T/C	T/T	T/T
A/C	G/G	A/C	G/G	T/C	T/T	T/T
C/C	G/G	C/C	G/G	T/C	C/T	T/T
C/C	G/G	A/C	G/G	T/C	T/T	T/T
C/C	G/G	C/C	G/G	T/C	C/C	T/T
C/C	G/G	C/C	G/G	T/C	C/T	T/T
C/C	G/G	C/C	A/G	C/C	C/T	T/T
C/C	G/G	A/A	G/G	T/C	C/C	T/T
A/C	G/G	A/A	G/G	T/C	C/T	T/T
C/C	G/G	C/C	G/G	T/C	C/T	T/T
C/C	G/G	A/A	A/G	T/T	T/T	T/T
C/C	G/G	A/A	A/G	T/T	C/T	T/T
A/C	G/G	A/C	G/G	T/T	C/T	T/T
C/C	G/G	A/C	G/G	C/C	C/T	T/T
A/C	G/G	A/C	G/G	T/C	C/C	T/T
C/C	G/G	C/C	G/G	T/C	C/T	T/T
C/C	G/G	A/A	G/G	T/C	C/T	T/T
C/C	G/G	A/A	A/G	T/C	C/T	T/T
C/C	G/G	A/A	A/G	C/C	T/T	T/T
C/C	G/G	A/C	G/G	T/C	C/T	T/T
C/C	G/G	C/C	G/G	C/C	T/T	T/T
C/C	G/G	A/C	G/G	T/C	T/T	T/T
C/C	G/G	C/C	A/G	T/T	C/T	T/T
C/C	G/G	A/C	G/G	T/C	C/T	T/T
A/C	G/G	C/C	G/G	T/C	C/T	T/T
C/C	G/G	A/A	G/G	T/C	T/T	T/T
C/C	G/G	C/C	G/G	T/C	C/T	T/T
A/C	G/G	A/C	G/G	C/C	T/T	T/T
A/C	G/G	A/C	G/G	T/T	C/C	T/T
C/C	G/G	A/A	G/G	T/T	C/T	T/T
C/C	G/A	A/A	G/G	T/T	T/T	T/T
C/C	G/G	A/A	G/G	T/C	C/T	T/T
C/C	G/G	A/C	G/G	T/T	T/T	T/T
C/C	G/G	A/C	G/G	T/C	C/T	T/T
C/C	G/G	A/C	G/G	T/C	C/T	T/T
C/C	G/G	A/C	A/G	C/C	C/T	T/T
C/C	G/G	C/C	G/G	T/T	T/T	T/T
C/C	G/G	C/C	A/G	T/T	T/T	T/T
C/C	G/G	A/C	G/G	C/C	C/T	T/T
C/C	G/G	C/C	G/G	T/C	T/T	T/T
C/C	G/G	A/A	G/G	C/C	T/T	T/T
C/C	G/G	A/C	G/G	T/C	C/C	T/T
C/C	G/G	A/C	A/G	T/C	C/T	T/T
C/C	G/G	C/C	A/G	C/C	C/C	T/T
C/C	G/G	C/C	G/G	C/C	T/T	T/T
A/C	G/G	A/A	G/G	T/C	C/T	T/T
A/C	G/G	A/C	G/G	T/T	C/C	T/T
C/C	G/G	A/C	A/G	C/C	T/T	T/T
C/C	G/G	A/C	G/G	T/C	C/T	T/T
C/C	G/G	A/C	G/G	T/T	C/T	T/T
C/C	G/G	A/C	A/G	T/T	C/C	T/T
C/C	G/G	A/A	G/G	T/T	C/T	T/T
C/C	G/G	A/C	G/G	T/C	C/T	T/T
C/C	G/G	A/C	G/G	T/C	C/C	T/T
C/C	G/G	C/C	G/G	T/T	T/T	T/T
A/C	G/G	A/C	G/G	T/C	T/T	T/T
C/C	G/G	A/C	A/G	T/C	C/T	T/T
A/C	G/G	C/C	G/G	T/C	T/T	T/T
C/C	G/G	C/C	G/G	T/C	T/T	T/T
C/C	G/G	C/C	G/G	T/C	C/T	T/T
A/C	G/G	C/C	G/G	C/C	C/C	T/T
A/C	G/G	C/C	G/G	T/T	T/T	T/T
A/C	G/G	C/C	G/G	T/C	T/T	T/T
A/C	G/G	A/C	G/G	C/C	T/T	T/T
C/C	G/G	A/C	G/G	T/C	C/T	T/T
C/C	G/G	A/C	A/G	T/C	C/C	T/T
A/C	G/G	C/C	G/G	T/C	T/T	T/T
C/C	G/G	A/C	A/G	T/T	C/T	T/T
C/C	G/G	A/A	G/G	T/C	C/T	T/T
C/C	G/G	C/C	G/G	T/C	C/T	T/T
C/C	G/G	A/C	G/G	T/C	C/T	T/T
C/C	G/G	C/C	A/G	T/T	C/T	T/T
C/C	G/G	A/C	G/G	T/C	C/T	T/T
C/C	G/G	A/C	G/G	T/C	C/T	T/T
C/C	G/G	A/C	G/G	T/T	C/T	T/T
C/C	G/G	A/C	G/G	C/C	C/T	T/T
C/C	G/G	C/C	G/G	C/C	T/T	T/T
C/C	G/G	A/C	G/G	T/C	C/T	T/T
C/C	G/G	C/C	G/G	T/C	T/T	T/T
A/C	G/G	A/C	G/G	C/C	T/T	T/T
A/C	G/G	A/C	G/G	C/C	T/T	T/T
C/C	G/G	A/A	G/G	T/T	T/T	T/T
C/C	G/G	C/C	G/G	T/C	C/T	T/T
C/C	G/G	A/A	G/G	T/C	C/C	T/T
C/C	G/G	A/C	G/G	T/C	C/T	T/T
C/C	G/G	C/C	G/G	T/C	C/C	T/T
C/C	G/G	A/C	G/G	T/T	C/T	T/T
C/C	G/G	C/C	A/G	C/C	C/T	T/T
C/C	G/G	A/A	G/G	T/C	C/T	T/T
C/C	G/G	A/A	G/G	T/C	C/T	T/T
A/C	G/G	C/C	A/G	T/C	C/T	T/T
A/A	G/G	A/C	A/G	C/C	T/T	T/T
C/C	G/G	C/C	G/G	T/C	C/T	T/T
C/C	G/G	A/C	A/G	T/C	C/C	T/T
C/C	G/G	C/C	G/G	T/C	C/T	T/T
C/C	G/G	A/C	A/G	T/T	T/T	T/T
C/C	G/G	C/C	G/G	C/C	C/T	T/T
C/C	G/G	A/C	G/G	T/T	C/T	T/T
C/C	G/G	A/C	G/G	C/C	T/T	T/T
A/C	G/G	A/A	G/G	C/C	C/T	T/T
C/C	G/G	C/C	G/G	T/C	C/T	T/T
C/C	G/G	A/C	G/G	T/T	C/T	T/T
C/C	G/G	C/C	G/G	T/C	C/T	T/T
C/C	G/G	C/C	G/G	T/C	T/T	T/T
C/C	G/G	A/A	G/G	T/C	C/T	T/T
C/C	G/G	C/C	G/G	T/C	T/T	T/T
C/C	G/G	A/C	G/G	T/C	T/T	T/T
C/C	G/G	A/C	G/G	T/C	C/T	T/T
A/C	G/G	A/C	G/G	T/C	C/T	T/T
C/C	G/A	C/C	G/G	T/T	C/T	T/T
C/C	G/G	C/C	G/G	T/T	C/T	T/T
A/C	G/G	C/C	G/G	T/C	C/T	T/T
A/C	G/G	A/C	G/G	T/C	C/C	T/T
C/C	G/G	C/C	G/G	T/C	T/T	T/T
C/C	G/G	A/C	G/G	C/C	C/T	T/T
C/C	G/G	C/C	A/G	T/T	T/T	T/T
C/C	G/G	A/C	A/G	T/T	C/T	T/T
C/C	G/G	A/C	G/G	C/C	C/C	T/T
C/C	G/G	A/C	G/G	T/C	C/T	T/T
C/C	G/G	A/A	G/G	C/C	T/T	T/T
C/C	G/G	A/C	G/G	C/C	C/C	T/T
C/C	G/G	A/C	G/G	T/C	T/T	T/T
A/C	G/G	C/C	G/G	T/C	C/T	T/T
C/C	G/G	C/C	G/G	C/C	C/T	T/T
C/C	G/G	C/C	G/G	T/T	C/T	T/T
C/C	G/G	A/C	G/G	T/T	C/C	T/T
A/C	G/G	A/C	G/G	T/T	T/T	T/T
C/C	G/G	C/C	G/G	T/T	C/C	T/T
A/C	G/G	A/C	G/G	T/T	C/T	T/T
C/C	G/G	C/C	G/G	T/C	C/T	T/T
C/C	G/G	A/C	G/G	T/C	T/T	T/T
A/C	G/G	A/C	G/G	C/C	C/T	T/T
A/C	G/G	A/C	G/G	T/C	C/C	T/T
C/C	G/G	A/A	G/G	T/T	C/C	T/T
C/C	G/G	C/C	G/G	T/T	C/T	T/T
C/C	G/G	C/C	G/G	T/T	T/T	T/T
C/C	G/G	C/C	G/G	T/T	C/T	T/T
C/C	G/G	A/C	G/G	T/T	C/T	T/T
C/C	G/G	C/C	G/G	T/C	C/T	T/T
C/C	G/G	A/C	A/G	T/C	C/T	T/T
C/C	G/G	A/C	G/G	C/C	C/C	T/T
A/C	G/A	C/C	G/G	T/T	T/T	T/T
C/C	G/G	C/C	G/G	T/T	C/C	T/T
A/C	G/G	A/C	G/G	C/C	C/T	T/T
C/C	G/G	A/A	G/G	T/C	C/T	T/T
C/C	G/G	C/C	G/G	T/C	C/T	T/T
C/C	G/G	A/C	G/G	T/T	C/T	T/T
C/C	G/G	C/C	G/G	T/T	C/T	T/T
C/C	G/G	C/C	G/G	T/T	C/T	T/T
C/C	G/G	A/A	G/G	T/T	C/T	T/T
C/C	G/G	C/C	A/G	C/C	C/T	T/T
A/C	G/G	A/A	G/G	T/C	C/T	T/T
C/C	G/G	C/C	G/G	T/C	C/T	T/T
A/C	G/G	A/C	G/G	T/T	C/T	T/T
C/C	G/G	A/C	G/G	T/C	C/C	T/T
A/C	G/G	C/C	G/G	T/C	T/T	T/T
C/C	G/G	C/C	G/G	C/C	C/T	T/T
A/C	G/G	A/C	G/G	T/T	C/T	T/T
C/C	G/G	C/C	G/G	T/T	C/T	T/T
C/C	G/G	A/A	G/G	T/C	C/T	T/T
A/C	G/G	A/C	G/G	T/C	T/T	T/T
A/C	G/G	C/C	G/G	T/C	C/T	T/T
C/C	G/G	A/C	G/G	C/C	C/T	T/T
C/C	G/G	A/C	G/G	T/C	C/C	T/T
C/C	G/G	C/C	G/G	T/C	C/T	T/T
C/C	G/G	A/C	G/G	T/C	C/T	T/T
C/C	G/G	A/C	G/G	T/C	T/T	T/T
C/C	G/G	A/C	G/G	T/C	T/T	T/T
C/C	G/G	A/C	G/G	C/C	C/C	T/T
C/C	G/G	C/C	G/G	T/C	T/T	T/T
C/C	G/G	C/C	G/G	C/C	C/T	T/T
C/C	G/G	C/C	A/G	T/C	C/C	T/T
C/C	G/G	A/C	G/G	T/C	C/C	T/T
A/C	G/G	C/C	G/G	C/C	C/C	T/T
C/C	G/G	C/C	G/G	T/C	T/T	T/T
C/C	G/G	A/C	A/G	T/T	C/T	T/T
C/C	G/G	C/C	G/G	T/C	T/T	T/T
C/C	G/G	A/C	G/G	T/C	C/T	T/T
A/C	G/G	A/C	G/G	T/C	C/T	T/T
C/C	G/G	C/C	A/G	T/C	C/T	T/T
C/C	G/G	A/A	G/G	T/C	T/T	T/T
C/C	G/G	A/A	G/G	T/C	T/T	T/T
C/C	G/G	A/C	A/G	T/T	C/C	T/T
C/C	G/G	A/C	G/G	T/T	C/T	T/T
C/C	G/G	C/C	G/G	T/C	C/T	T/T
C/C	G/G	A/C	G/G	T/T	T/T	T/T
C/C	G/G	A/C	G/G	T/C	C/T	T/T
C/C	G/G	A/A	G/G	T/C	T/T	T/T
A/C	G/G	A/A	G/G	T/C	T/T	T/T
C/C	G/G	C/C	G/G	C/C	T/T	T/T
C/C	G/G	A/A	G/G	T/T	T/T	T/T
C/C	G/G	C/C	G/G	C/C	T/T	T/T
C/C	G/G	C/C	G/G	T/C	C/T	T/T
C/C	G/G	C/C	G/G	T/C	C/T	T/T
C/C	G/G	C/C	G/G	C/C	C/T	T/T
C/C	G/G	A/C	G/G	T/T	C/T	T/T
C/C	G/G	C/C	G/G	T/T	C/T	T/T
C/C	G/G	A/C	G/G	T/T	C/C	T/T
C/C	G/G	A/C	A/G	T/C	C/T	T/T
C/C	G/G	A/C	G/G	T/T	C/T	T/T
C/C	G/G	A/C	G/G	T/C	T/T	T/T
C/C	G/G	A/A	G/G	T/C	C/T	T/T
A/C	G/G	A/C	A/G	C/C	C/C	T/T
C/C	G/G	A/C	G/G	T/C	T/T	T/T
C/C	G/G	C/C	A/G	C/C	C/T	T/T
C/C	G/G	A/A	A/G	T/T	C/T	T/T
C/C	G/G	A/A	G/G	C/C	T/T	T/T
C/C	G/G	C/C	A/G	T/C	T/T	T/T
A/C	G/G	A/C	G/G	T/T	C/T	T/T
C/C	G/G	C/C	G/G	T/T	C/T	T/T
A/C	G/G	C/C	G/G	T/C	T/T	T/T
C/C	G/G	C/C	A/G	C/C	C/T	T/T
C/C	G/G	C/C	G/G	T/C	T/T	T/T
C/C	G/G	A/C	G/G	T/T	T/T	T/T
C/C	G/G	C/C	G/G	T/C	T/T	T/T
A/C	G/G	C/C	G/G	T/C	T/T	T/T
C/C	G/G	A/C	G/G	T/T	C/T	T/T
C/C	G/G	C/C	G/G	T/C	C/T	T/T
C/C	G/G	A/C	G/G	T/T	T/T	T/T
C/C	G/G	A/A	G/G	T/T	C/C	T/T
C/C	G/G	C/C	G/G	C/C	T/T	T/T
C/C	G/G	C/C	G/G	T/T	C/T	T/T
C/C	G/G	C/C	G/G	T/C	C/T	T/T
C/C	G/G	C/C	G/G	T/C	C/T	T/T
A/C	G/G	A/C	G/G	T/C	C/T	T/T
A/C	G/G	A/A	G/G	T/T	C/T	T/T
C/C	G/G	A/C	G/G	C/C	C/C	T/T
C/C	G/G	A/C	G/G	T/C	C/T	T/T
C/C	G/G	C/C	G/G	T/C	C/T	T/T
C/C	G/G	C/C	G/G	T/T	T/T	T/T
C/C	G/G	C/C	A/G	C/C	C/T	T/T
C/C	G/G	A/C	A/G	T/C	T/T	T/T
A/C	G/G	A/A	G/G	T/C	C/T	T/T

## Sheet: AD
rs1761461	rs2452170	rs5011436	rs6891966	rs708382	rs871269	rs113020870
C/C	G/G	C/C	A/G	T/T	C/T	T/T
C/C	G/G	C/C	G/G	T/T	T/T	T/T
C/C	G/G	A/A	G/G	T/C	C/C	T/T
A/C	G/G	A/C	A/G	T/C	C/T	T/T
C/C	G/G	A/C	G/G	T/T	C/T	T/T
A/C	G/A	A/C	G/G	C/C	C/C	T/T
C/C	G/G	A/A	G/G	T/C	C/T	T/T
C/C	G/G	A/A	G/G	T/C	C/T	T/T
C/C	G/G	A/C	G/G	T/T	C/T	T/T
C/C	G/G	C/C	G/G	T/T	T/T	T/T
C/C	G/G	C/C	A/G	T/C	T/T	T/T
C/C	G/G	A/C	G/G	T/C	T/T	T/T
C/C	G/G	A/C	G/G	C/C	C/T	T/T
C/C	G/G	C/C	G/G	T/T	T/T	T/T
A/C	G/A	C/C	G/G	T/T	C/T	T/T
C/C	G/G	C/C	G/G	T/C	T/T	T/T
A/C	G/G	C/C	A/G	T/C	C/T	T/T
C/C	G/G	A/C	G/G	T/T	C/T	T/T
C/C	G/G	C/C	G/G	T/C	C/C	T/T
C/C	G/G	A/C	G/G	T/T	C/T	T/T
C/C	G/G	C/C	A/G	C/C	C/C	T/T
C/C	G/G	C/C	G/G	T/C	T/T	T/T
A/C	G/G	A/C	G/G	T/C	C/C	T/T
C/C	G/G	A/C	G/G	C/C	T/T	T/T
C/C	G/G	C/C	G/G	T/C	T/T	T/T
C/C	G/G	A/C	G/G	T/T	C/T	T/T
A/C	G/G	C/C	G/G	C/C	C/T	T/T
C/C	G/G	A/C	A/G	C/C	C/T	T/T
C/C	G/G	A/C	G/G	T/C	C/T	T/T
C/C	G/A	C/C	G/G	C/C	T/T	T/T
C/C	G/G	A/C	G/G	T/T	C/T	T/T
C/C	G/G	C/C	A/G	T/T	C/T	T/T
C/C	G/G	A/C	G/G	T/C	C/T	T/T
C/C	G/G	C/C	G/G	T/T	C/T	T/T
A/C	G/G	C/C	G/G	T/C	T/T	T/T
C/C	G/G	C/C	G/G	C/C	C/T	T/T
C/C	G/G	C/C	G/G	C/C	C/C	T/T
C/C	G/G	C/C	G/G	T/T	T/T	T/T
C/C	G/G	A/C	G/G	T/T	T/T	T/T
C/C	G/G	A/C	G/G	T/C	T/T	T/T
C/C	G/G	C/C	G/G	T/C	C/T	T/T
A/C	G/G	A/C	G/G	T/C	C/T	T/T
A/C	G/G	A/C	G/G	T/C	C/C	T/T
A/C	G/G	A/C	G/G	T/C	C/C	T/T
C/C	G/G	A/A	A/G	T/C	C/T	T/T
C/C	G/G	A/A	G/G	T/C	C/T	T/T
C/C	G/G	C/C	G/G	T/C	C/C	T/T
C/C	G/G	A/C	G/G	T/T	C/T	T/T
C/C	G/G	C/C	G/G	T/C	C/T	T/T
C/C	G/G	C/C	G/G	C/C	T/T	T/T
C/C	G/G	A/C	G/G	T/C	C/T	T/T
A/C	G/G	C/C	G/G	C/C	C/C	T/T
C/C	G/G	A/C	G/G	C/C	T/T	T/T
C/C	G/G	C/C	G/G	T/C	T/T	T/T
A/C	G/G	A/A	A/G	T/C	T/T	T/T
C/C	G/G	A/C	G/G	C/C	C/T	T/T
C/C	G/G	C/C	G/G	T/C	T/T	T/T
A/C	G/G	A/C	G/G	T/T	T/T	T/T
C/C	G/G	C/C	G/G	T/C	T/T	T/T
A/C	G/G	C/C	G/G	T/T	C/C	T/T
C/C	G/G	A/C	G/G	C/C	C/T	T/T
C/C	G/G	C/C	G/G	T/C	C/T	T/T
C/C	G/G	A/C	G/G	T/C	C/T	T/T
C/C	G/G	C/C	A/G	T/T	C/C	T/T
C/C	G/G	A/C	G/G	T/C	C/C	T/T
A/C	G/G	A/C	A/G	T/C	C/T	T/T
C/C	G/G	A/C	A/G	T/C	C/C	T/T
A/C	G/G	A/C	G/G	C/C	C/T	T/T
C/C	G/G	C/C	G/G	C/C	C/T	T/T
A/C	G/G	C/C	G/G	T/C	C/C	T/T
C/C	G/G	A/C	A/G	T/T	C/T	T/T
C/C	G/G	A/C	A/G	T/T	T/T	T/T
C/C	G/G	A/C	G/G	T/C	C/T	T/T
A/C	G/G	A/C	G/G	T/T	T/T	T/T
C/C	G/G	A/C	G/G	T/T	C/T	T/T
C/C	G/G	A/C	G/G	T/T	C/T	T/T
C/C	G/G	C/C	G/G	T/C	C/T	T/T
C/C	G/G	A/C	G/G	T/C	T/T	T/T
C/C	G/G	C/C	G/G	T/C	C/T	T/T
C/C	G/G	A/C	G/G	C/C	C/C	T/T
C/C	G/G	A/C	G/G	T/T	C/C	T/T
C/C	G/G	A/C	G/G	T/C	C/C	T/T
C/C	G/G	C/C	G/G	T/T	T/T	T/T
C/C	G/G	A/C	G/G	T/C	C/T	T/T
C/C	G/G	A/A	G/G	T/C	C/C	T/T
C/C	G/G	C/C	G/G	T/T	T/T	T/T
C/C	G/G	C/C	G/G	C/C	T/T	T/T
C/C	G/G	A/A	G/G	T/T	C/T	T/T
C/C	G/G	A/C	A/G	T/C	C/T	T/T
C/C	G/G	C/C	A/G	T/C	C/C	T/T
C/C	G/G	A/C	G/G	C/C	T/T	T/T
C/C	G/A	A/C	G/G	T/T	C/T	T/T
C/C	G/G	C/C	G/G	T/T	C/T	T/T
A/C	G/G	A/A	G/G	T/C	T/T	T/T
C/C	G/G	C/C	G/G	T/C	T/T	T/T
C/C	G/G	A/A	G/G	C/C	C/T	T/T
C/C	G/G	A/A	G/G	C/C	T/T	T/T
C/C	G/G	A/C	G/G	T/T	C/T	T/T
C/C	G/G	C/C	G/G	T/C	T/T	T/T
A/C	G/G	A/C	G/G	T/C	T/T	T/T
C/C	G/G	C/C	G/G	T/T	T/T	T/T
C/C	G/G	A/C	G/G	T/C	C/T	T/T
C/C	G/G	A/C	G/G	T/T	T/T	T/T
C/C	G/G	A/A	G/G	T/T	T/T	T/T
A/C	G/G	C/C	G/G	T/C	C/T	T/T
C/C	G/G	A/C	G/G	T/C	T/T	T/T
C/C	G/G	A/C	G/G	T/C	C/T	T/T
C/C	G/G	C/C	G/G	T/C	T/T	T/T
C/C	G/G	C/C	G/G	T/T	C/T	T/T
C/C	G/G	A/C	G/G	T/T	T/T	T/T
C/C	G/G	A/C	A/G	T/C	C/T	T/T
A/C	G/G	A/A	G/G	T/T	C/C	T/T
C/C	G/G	C/C	G/G	T/T	C/T	T/T
A/C	G/G	A/C	A/G	C/C	T/T	T/T
A/A	G/G	A/C	G/G	T/C	T/T	T/T
C/C	G/G	A/C	A/G	T/C	C/T	T/T
A/C	G/G	A/C	G/G	T/T	T/T	T/T
A/C	G/G	C/C	G/G	T/T	T/T	T/T
C/C	G/G	A/A	G/G	T/C	C/T	T/T
C/C	G/G	C/C	G/G	T/C	C/T	T/T
C/C	G/G	C/C	G/G	C/C	C/T	T/T
C/C	G/G	A/C	G/G	C/C	C/T	T/T
A/A	G/G	A/C	G/G	T/T	C/T	T/T
A/C	G/G	A/C	G/G	T/C	C/C	T/T
C/C	G/G	A/C	G/G	T/C	T/T	T/T
C/C	G/G	C/C	G/G	T/C	T/T	T/T
A/C	G/G	C/C	G/G	T/C	T/T	T/T
C/C	G/G	A/C	G/G	T/T	C/T	T/T
C/C	G/A	C/C	G/G	T/C	C/T	T/T
C/C	G/G	A/A	G/G	T/T	C/T	T/T
A/C	G/G	A/A	G/G	T/C	C/T	T/T
C/C	G/G	A/C	G/G	T/C	T/T	T/T
A/C	G/G	A/C	G/G	T/C	C/T	T/T
A/C	G/G	A/C	G/G	T/C	C/C	T/T
C/C	G/G	C/C	G/G	T/C	C/C	T/T
C/C	G/G	A/C	G/G	T/C	C/C	T/T
C/C	G/G	C/C	G/G	T/C	C/C	T/T
C/C	G/G	C/C	G/G	T/C	T/T	T/T
C/C	G/G	A/C	G/G	T/T	T/T	T/T
C/C	G/G	A/A	G/G	T/C	T/T	T/T
A/C	G/G	C/C	A/G	C/C	C/T	T/T
C/C	G/G	A/C	G/G	T/C	T/T	T/T
C/C	G/G	C/C	G/G	T/T	C/C	T/T
C/C	G/G	A/C	G/G	T/T	C/C	T/T
A/C	G/G	C/C	G/G	T/C	T/T	T/T
C/C	G/G	A/A	A/G	T/C	C/T	T/T
C/C	G/G	A/C	G/G	T/T	C/T	T/T
C/C	G/G	A/C	G/G	T/C	T/T	T/T
C/C	G/G	C/C	G/G	T/C	T/T	T/T
C/C	G/G	A/C	G/G	C/C	C/C	T/T
C/C	G/G	A/C	G/G	T/T	T/T	T/T
C/C	G/G	C/C	G/G	C/C	T/T	T/T
C/C	G/G	A/A	A/G	T/C	T/T	T/T
C/C	G/G	A/C	G/G	T/T	C/T	T/T
C/C	G/G	A/C	G/G	T/C	C/T	T/T
C/C	G/G	A/C	G/G	T/C	T/T	T/T
C/C	G/G	A/A	G/G	T/C	C/T	T/T
A/C	G/G	C/C	G/G	T/T	C/T	T/T
A/C	G/G	A/C	A/G	C/C	C/C	T/T
C/C	G/G	A/C	G/G	T/T	C/T	T/T
C/C	G/G	A/C	A/G	T/T	T/T	T/T
C/C	G/G	A/C	G/G	C/C	C/C	T/T
C/C	G/G	C/C	G/G	T/C	C/T	T/T
C/C	G/G	C/C	G/G	T/C	T/T	T/T
C/C	G/A	A/C	G/G	T/C	C/C	T/T
C/C	G/G	A/C	G/G	T/C	T/T	T/T
C/C	G/A	C/C	G/G	T/C	C/T	T/T
C/C	G/G	A/A	G/G	T/T	C/T	T/T
C/C	G/G	A/C	G/G	T/T	C/T	T/T
C/C	G/G	C/C	G/G	C/C	C/C	T/T
C/C	G/G	C/C	A/G	T/T	T/T	T/T
C/C	G/G	A/C	G/G	C/C	T/T	T/T
C/C	G/G	A/C	G/G	T/C	C/T	T/T
C/C	G/G	A/C	G/G	T/C	C/T	T/T
C/C	G/G	A/C	G/G	T/C	T/T	T/T
A/C	G/G	A/C	A/G	T/C	C/T	T/T
C/C	G/G	C/C	G/G	T/C	C/C	T/T
C/C	G/G	A/C	G/G	C/C	C/T	T/T
C/C	G/G	A/C	G/G	T/T	T/T	T/T
C/C	G/G	C/C	G/G	T/C	C/C	T/T
C/C	G/G	C/C	G/G	T/C	C/T	T/T
A/C	G/G	C/C	G/G	T/C	C/T	T/T
A/C	G/G	A/C	G/G	T/T	C/C	T/T
C/C	G/G	C/C	G/G	C/C	C/T	T/T
A/C	G/G	C/C	G/G	T/T	C/C	T/T
A/C	G/G	A/C	G/G	T/C	C/T	T/T
C/C	G/G	C/C	G/G	T/C	C/T	T/T
C/C	G/G	A/A	G/G	T/C	T/T	T/T
A/C	G/G	A/C	G/G	C/C	C/C	T/T
C/C	G/G	A/C	G/G	T/C	C/T	T/T
C/C	G/G	C/C	G/G	T/C	C/T	T/T
C/C	G/G	A/C	G/G	T/C	C/T	T/T
C/C	G/G	A/A	G/G	C/C	C/C	T/T
C/C	G/G	C/C	G/G	T/C	T/T	T/T
A/C	G/G	A/A	G/G	C/C	T/T	T/T
C/C	G/G	C/C	G/G	T/T	C/T	T/T
C/C	G/G	C/C	G/G	T/C	C/C	T/T
C/C	G/G	A/A	G/G	T/T	C/T	T/T
C/C	G/G	C/C	G/G	T/T	C/T	T/T
C/C	G/G	A/C	G/G	T/C	T/T	T/T
C/C	G/G	C/C	G/G	T/C	C/T	T/T
C/C	G/G	C/C	A/G	T/C	C/C	T/T
C/C	G/G	A/C	G/G	C/C	C/C	T/T
C/C	G/G	C/C	G/G	T/C	C/C	T/T
C/C	G/G	C/C	A/G	T/C	C/T	T/T
C/C	G/G	C/C	G/G	C/C	C/T	T/T
C/C	G/G	C/C	G/G	T/T	C/T	T/T
C/C	G/G	C/C	G/G	T/C	C/T	T/T
C/C	G/G	C/C	G/G	T/C	C/T	T/T
C/C	G/G	A/A	G/G	C/C	C/T	T/T
C/C	G/G	C/C	G/G	T/T	T/T	T/T

## Sheet: Control
rs1761461	rs2452170	rs5011436	rs6891966	rs708382	rs871269	rs113020870
C/C	G/G	A/C	G/G	T/T	T/T	T/T
C/C	G/G	C/C	G/G	T/T	T/T	T/T
C/C	G/G	A/C	G/G	T/C	C/T	T/T
A/C	G/G	C/C	A/G	C/C	T/T	T/T
A/C	G/G	A/C	G/G	T/C	C/T	T/T
C/C	G/G	C/C	G/G	C/C	C/T	T/T
C/C	G/G	C/C	G/G	C/C	C/T	T/T
C/C	G/G	A/C	A/G	T/C	C/C	T/T
C/C	G/G	A/C	G/G	T/C	C/C	T/T
A/C	G/G	C/C	G/G	T/C	C/C	T/T
A/C	G/G	A/C	A/G	T/T	C/T	T/T
C/C	G/G	A/C	G/G	T/C	T/T	T/T
C/C	G/A	C/C	A/G	T/T	C/C	T/T
A/C	G/G	A/C	A/G	T/C	C/T	T/T
C/C	G/G	A/C	A/G	T/C	C/C	T/T
C/C	G/G	C/C	A/G	T/T	T/T	T/T
C/C	G/G	C/C	G/G	C/C	C/T	T/T
C/C	G/G	C/C	A/G	T/C	C/T	T/T
C/C	G/G	C/C	G/G	T/T	C/T	T/T
C/C	G/G	A/C	G/G	C/C	T/T	T/T
A/C	G/G	A/C	G/G	T/T	T/T	T/T
A/C	G/A	A/C	A/G	C/C	C/C	T/T
A/C	G/G	A/C	G/G	T/T	C/T	T/T
C/C	G/G	A/C	G/G	T/T	T/T	T/T
C/C	G/G	A/A	G/G	C/C	T/T	T/T
A/C	G/G	A/C	G/G	T/C	T/T	T/T
C/C	G/G	A/C	G/G	T/C	C/C	T/T
A/C	G/G	A/A	G/G	T/T	C/T	T/T
A/C	G/G	C/C	A/G	T/T	T/T	T/T
A/C	G/G	A/A	G/G	T/C	C/C	T/T
C/C	G/G	C/C	G/G	C/C	T/T	T/T
A/C	G/G	A/C	G/G	T/T	T/T	T/T
C/C	G/G	A/C	G/G	T/T	T/T	T/T
A/C	G/G	A/C	G/G	T/C	C/T	T/T
C/C	G/G	C/C	G/G	T/C	C/T	T/T
C/C	G/G	A/C	G/G	T/C	T/T	T/T
C/C	G/G	C/C	G/G	C/C	C/T	T/T
C/C	G/G	C/C	G/G	C/C	T/T	T/T
C/C	G/G	A/C	G/G	T/C	C/T	T/T
C/C	G/G	A/C	G/G	T/C	C/C	T/T
C/C	G/G	C/C	G/G	T/T	T/T	T/T
C/C	G/G	A/A	G/G	T/C	T/T	T/T
C/C	G/G	A/C	G/G	T/T	C/T	T/T
C/C	G/G	A/A	G/G	T/C	C/T	T/T
C/C	G/G	C/C	G/G	C/C	C/T	T/T
C/C	G/G	A/C	G/G	T/T	C/C	T/T
C/C	G/G	A/C	A/G	T/C	T/T	T/T
C/C	G/G	C/C	G/G	T/C	C/T	T/T
C/C	G/G	A/A	G/G	T/C	C/C	T/T
C/C	G/G	C/C	A/G	C/C	T/T	T/T
C/C	G/G	A/A	A/G	T/C	C/C	T/T
A/C	G/G	A/C	G/G	T/C	T/T	T/T
A/C	G/G	A/C	G/G	C/C	T/T	T/T
A/A	G/G	C/C	G/G	T/C	T/T	T/T
C/C	G/G	A/A	G/G	T/C	C/T	T/T
C/C	G/G	A/C	G/G	C/C	C/C	T/T
A/C	G/G	C/C	G/G	T/T	C/T	T/T
C/C	G/G	C/C	G/G	T/C	C/T	T/T
C/C	G/G	A/C	G/G	T/T	C/C	T/T
C/C	G/G	C/C	G/G	T/C	C/T	T/T
A/C	G/G	A/A	G/G	T/T	C/T	T/T
C/C	G/G	A/A	G/G	T/C	T/T	T/T
C/C	G/G	A/C	G/G	T/C	C/T	T/T
C/C	G/G	C/C	G/G	T/C	T/T	T/T
C/C	G/G	A/C	G/G	C/C	C/C	T/T
C/C	G/G	A/C	G/G	T/C	C/T	T/T
C/C	G/G	A/A	G/G	T/T	C/T	T/T
A/C	G/G	C/C	A/G	T/T	T/T	T/T
A/C	G/G	A/C	G/G	T/C	T/T	T/T
C/C	G/G	A/C	A/G	T/T	C/C	T/T
C/C	G/G	A/C	G/G	T/T	C/T	T/T
A/C	G/G	A/C	G/G	T/T	T/T	T/T
C/C	G/G	A/C	G/G	T/C	T/T	T/T
C/C	G/G	C/C	G/G	T/C	T/T	T/T
C/C	G/G	C/C	G/G	T/C	C/T	T/T
C/C	G/G	A/C	G/G	C/C	T/T	T/T
C/C	G/G	C/C	G/G	T/T	C/T	T/T
A/C	G/G	C/C	G/G	T/C	C/T	T/T
C/C	G/G	A/C	G/G	C/C	T/T	T/T
A/C	G/G	C/C	G/G	T/C	C/C	T/T
A/C	G/G	C/C	G/G	T/T	T/T	T/T
C/C	G/G	A/C	G/G	T/C	C/T	T/T
C/C	G/G	C/C	A/G	C/C	T/T	T/T
C/C	G/G	A/C	G/G	C/C	T/T	T/T
C/C	G/G	A/A	A/G	T/C	C/T	T/T
C/C	G/G	A/C	A/G	T/T	C/T	T/T
A/C	G/G	C/C	A/G	T/C	T/T	T/T
C/C	G/G	A/C	G/G	T/C	C/T	T/T
C/C	G/G	A/C	G/G	T/T	T/T	T/T
C/C	G/G	C/C	G/G	T/C	C/C	T/T
C/C	G/G	C/C	A/G	T/T	C/T	T/T
C/C	G/G	A/C	G/G	T/C	C/T	T/T
C/C	G/G	A/C	G/G	T/C	T/T	T/T
C/C	G/G	C/C	G/G	T/T	C/T	T/T
C/C	G/G	A/C	G/G	C/C	T/T	T/T
C/C	G/G	A/C	G/G	C/C	T/T	T/T
C/C	G/G	C/C	G/G	T/T	C/T	T/T
C/C	G/A	C/C	G/G	T/T	C/T	T/T
C/C	G/G	C/C	G/G	T/C	T/T	T/T
C/C	G/G	A/C	A/G	T/C	C/T	T/T
A/C	G/G	A/C	G/G	T/C	T/T	T/T
C/C	G/G	C/C	G/G	T/T	T/T	T/T
C/C	G/G	A/C	G/G	T/C	C/T	T/T
C/C	G/G	A/C	G/G	T/T	T/T	T/T
A/C	G/G	C/C	G/G	T/C	C/T	T/T
C/C	G/G	A/C	G/G	T/C	C/C	T/T
A/C	G/G	A/A	G/G	T/C	T/T	T/T
C/C	G/G	A/C	G/G	T/C	C/T	T/T
A/A	G/G	C/C	G/G	C/C	C/T	T/T
C/C	G/G	C/C	G/G	T/C	C/T	T/T
A/C	G/G	C/C	G/G	T/C	C/T	T/T
C/C	G/G	A/C	G/G	C/C	T/T	T/T
C/C	G/G	A/C	G/G	T/C	T/T	T/T
C/C	G/G	C/C	G/G	T/C	C/T	T/T
A/C	G/G	A/C	G/G	T/T	T/T	T/T
C/C	G/G	A/C	G/G	T/T	C/T	T/T
C/C	G/G	A/C	A/G	T/T	C/T	T/T
C/C	G/G	C/C	G/G	T/C	T/T	T/T
A/C	G/G	A/C	G/G	T/T	C/T	T/T
A/C	G/G	C/C	A/G	T/T	C/T	T/T
C/C	G/G	A/C	G/G	T/C	C/C	T/T
C/C	G/G	A/C	G/G	T/C	T/T	T/T
C/C	G/G	C/C	G/G	T/C	C/C	T/T
C/C	G/G	A/C	G/G	C/C	T/T	T/T
C/C	G/G	A/C	G/G	T/C	C/C	T/T
C/C	G/G	C/C	G/G	T/C	C/T	T/T
C/C	G/G	A/C	G/G	C/C	T/T	T/T
C/C	G/G	C/C	G/G	T/T	C/T	T/T
C/C	G/G	C/C	G/G	T/T	C/T	T/T
C/C	G/G	C/C	G/G	T/T	T/T	T/T
C/C	G/G	C/C	G/G	T/T	T/T	T/T
C/C	G/G	A/A	A/G	T/T	T/T	T/T
A/C	G/G	A/C	G/G	T/T	T/T	T/T
A/C	G/G	C/C	G/G	T/C	T/T	T/T
A/C	G/G	A/C	G/G	T/T	C/T	T/T
C/C	G/G	C/C	G/G	T/C	T/T	T/T
C/C	G/G	C/C	G/G	T/C	C/T	T/T
C/C	G/G	A/C	G/G	T/C	C/C	T/T
C/C	G/G	C/C	G/G	T/C	T/T	T/T
A/C	G/G	A/C	A/G	T/T	C/T	T/T
C/C	G/G	A/A	G/G	T/T	C/T	T/T
C/C	G/G	C/C	G/G	T/C	C/T	T/T
A/C	G/G	C/C	G/G	C/C	T/T	T/T
C/C	G/G	A/C	G/G	T/C	T/T	T/T
C/C	G/G	A/C	G/G	C/C	T/T	T/T
A/C	G/G	A/C	G/G	C/C	C/T	T/T
C/C	G/G	A/C	G/G	T/C	T/T	T/T
A/C	G/G	C/C	G/G	T/C	C/T	T/T
C/C	G/G	A/A	A/G	T/T	T/T	T/T
C/C	G/G	A/C	A/G	C/C	C/T	T/T
A/C	G/G	A/A	G/G	T/C	C/C	T/T
C/C	G/G	C/C	G/G	T/T	C/C	T/T
C/C	G/G	A/C	G/G	T/C	C/T	T/T
C/C	G/G	C/C	A/G	T/T	T/T	T/T
C/C	G/G	C/C	G/G	C/C	C/T	T/T
C/C	G/G	C/C	G/G	T/T	C/C	T/T
C/C	G/A	C/C	G/G	T/C	C/C	T/T
C/C	G/G	C/C	G/G	T/T	C/C	T/T
C/C	G/G	A/C	G/G	T/T	C/T	T/T
C/C	G/G	C/C	G/G	T/T	C/T	T/T
A/C	G/G	A/C	G/G	T/C	C/T	T/T
C/C	G/G	A/C	A/G	T/T	C/T	T/T
A/C	G/G	C/C	G/G	T/C	C/T	T/T
A/C	G/G	A/C	G/G	T/C	C/T	T/T
A/C	G/G	A/C	G/G	C/C	C/T	T/T
A/A	G/G	A/C	G/G	T/C	C/T	T/T
C/C	G/G	A/A	G/G	T/C	C/T	T/T
C/C	G/G	A/C	G/G	T/C	C/C	T/T
C/C	G/G	C/C	G/G	T/C	C/C	T/T
C/C	G/G	C/C	G/G	C/C	C/T	T/T
C/C	G/G	C/C	G/G	C/C	C/T	T/T
C/C	G/G	C/C	G/G	T/C	T/T	T/T
A/A	G/G	A/C	G/G	T/C	T/T	T/T
C/C	G/G	C/C	G/G	C/C	C/T	T/T
A/C	G/G	A/C	G/G	T/C	T/T	T/T
A/C	G/G	C/C	G/G	T/C	T/T	T/T
A/C	G/G	A/A	G/G	T/C	T/T	T/T
C/C	G/G	C/C	A/G	C/C	C/T	T/T
C/C	G/G	C/C	G/G	C/C	C/T	T/T
C/C	G/G	C/C	G/G	C/C	C/T	T/T
C/C	G/G	C/C	G/G	T/C	C/C	T/T
C/C	G/G	A/C	A/A	T/T	C/C	T/T
A/C	G/G	C/C	G/G	T/C	C/T	T/T
C/C	G/G	A/C	G/G	T/C	C/T	T/T
A/C	G/A	A/C	G/G	T/T	C/C	T/T
C/C	G/G	A/A	G/G	T/C	C/T	T/T
C/C	G/G	C/C	G/G	T/C	C/T	T/T
C/C	G/G	A/C	G/G	C/C	C/C	T/T
A/C	G/A	C/C	G/G	T/T	C/T	T/T
A/C	G/A	A/C	G/G	T/T	C/T	T/T
C/C	G/G	C/C	G/G	C/C	T/T	T/T
C/C	G/A	C/C	G/G	C/C	T/T	T/T
C/C	G/G	A/C	G/G	T/C	C/T	T/T
A/C	G/G	C/C	G/G	T/C	C/T	T/T
C/C	G/G	C/C	G/G	T/C	T/T	T/T
C/C	G/G	C/C	G/G	T/T	T/T	T/T
C/C	G/G	C/C	G/G	T/T	C/T	T/T
C/C	G/G	A/C	G/G	T/T	C/T	T/T
C/C	G/G	C/C	G/G	T/C	C/C	T/T
A/C	G/G	A/A	A/G	T/T	C/T	T/T
C/C	G/G	A/A	G/G	T/C	C/T	T/T
C/C	G/G	C/C	G/G	T/C	C/T	T/T
C/C	G/G	C/C	G/G	T/C	C/T	T/T
C/C	G/G	C/C	G/G	C/C	C/C	T/T
A/C	G/G	A/C	G/G	T/T	T/T	T/T
C/C	G/G	A/C	G/G	C/C	C/C	T/T
A/C	G/G	A/C	G/G	T/C	T/T	T/T
A/C	G/G	A/C	G/G	T/C	C/C	T/T
A/C	G/G	C/C	G/G	T/T	T/T	T/T
C/C	G/G	A/C	G/G	T/T	T/T	T/T
C/C	G/G	C/C	G/G	T/C	C/T	T/T
C/C	G/G	A/C	G/G	T/T	T/T	T/T
C/C	G/G	C/C	G/G	T/T	T/T	T/T
A/C	G/G	A/C	G/G	C/C	T/T	T/T
C/C	G/A	A/C	G/G	T/T	T/T	T/T
C/C	G/G	C/C	G/G	T/T	T/T	T/T
C/C	G/G	A/C	A/G	T/C	C/T	T/T
A/C	G/G	A/C	G/G	T/C	C/C	T/T
C/C	G/G	A/C	G/G	T/T	T/T	T/T
A/C	G/G	A/C	G/G	T/C	T/T	T/T
C/C	G/G	C/C	G/G	T/C	C/T	T/T
C/C	G/G	A/C	G/G	C/C	T/T	T/T
C/C	G/G	C/C	G/G	T/C	T/T	T/T
C/C	G/A	C/C	G/G	T/C	C/T	T/T
C/C	G/G	C/C	G/G	T/C	C/T	T/T
C/C	G/G	A/C	G/G	T/C	C/T	T/T
C/C	G/G	C/C	G/G	T/C	C/T	T/T
C/C	G/G	A/C	G/G	C/C	C/C	T/T
C/C	G/G	A/C	G/G	T/C	C/T	T/T
C/C	G/G	C/C	G/G	C/C	C/C	T/T
C/C	G/G	C/C	G/G	C/C	T/T	T/T
A/C	G/G	A/C	G/G	C/C	C/T	T/T
A/C	G/G	A/A	G/G	T/T	T/T	T/T
C/C	G/G	A/C	G/G	C/C	T/T	T/T
C/C	G/G	C/C	G/G	T/C	C/T	T/T
C/C	G/G	A/C	G/G	T/C	T/T	T/T
C/C	G/G	A/C	G/G	T/C	C/T	T/T
C/C	G/G	A/C	G/G	T/C	C/T	T/T
C/C	G/G	A/C	G/G	T/T	C/T	T/T
C/C	G/G	C/C	G/G	T/C	C/T	T/T
C/C	G/G	A/C	G/G	T/C	C/T	T/T
C/C	G/G	A/A	A/G	T/C	C/T	T/T
A/C	G/G	C/C	G/G	T/T	C/T	T/T
C/C	G/G	A/A	G/G	T/C	T/T	T/T
A/C	G/A	A/C	G/G	T/T	T/T	T/T
C/C	G/G	A/C	G/G	T/T	T/T	T/T
C/C	G/G	C/C	G/G	T/T	C/T	T/T
A/C	G/G	C/C	G/G	T/C	C/T	T/T
C/C	G/G	C/C	G/G	T/C	T/T	T/T
C/C	G/A	A/C	G/G	T/C	C/T	T/T
C/C	G/G	C/C	G/G	T/C	C/T	T/T
A/C	G/G	C/C	G/G	C/C	T/T	T/T
C/C	G/G	A/C	A/G	T/C	T/T	T/T
C/C	G/G	C/C	A/G	T/C	C/T	T/T
C/C	G/G	C/C	G/G	T/C	T/T	T/T
C/C	G/G	C/C	G/G	C/C	C/T	T/T
C/C	G/G	A/C	G/G	C/C	C/T	T/T
C/C	G/G	C/C	G/G	C/C	C/T	T/T
C/C	G/G	A/C	G/G	T/C	C/T	T/T
C/C	G/A	C/C	G/G	T/T	C/T	T/T
C/C	G/G	C/C	G/G	T/C	T/T	T/T
C/C	G/G	A/C	G/G	T/T	T/T	T/T
C/C	G/G	C/C	G/G	T/T	T/T	T/T
A/C	G/G	A/C	G/G	T/T	C/T	T/T
C/C	G/G	A/C	G/G	C/C	C/T	T/T
C/C	G/G	C/C	G/G	T/C	C/T	T/T
C/C	G/G	A/C	G/G	T/T	C/C	T/T
C/C	G/G	A/C	G/G	T/C	C/T	T/T
C/C	G/G	A/C	G/G	T/T	C/C	T/T
C/C	G/G	A/C	G/G	C/C	T/T	T/T
C/C	G/G	C/C	G/G	T/C	C/C	T/T
C/C	G/G	C/C	G/G	T/C	C/C	T/T
C/C	G/G	A/C	G/G	T/T	T/T	T/T
A/C	G/G	C/C	G/G	T/C	T/T	T/T
C/C	G/G	C/C	G/G	T/C	C/T	T/T
A/C	G/G	C/C	G/G	T/C	C/T	T/T
C/C	G/G	C/C	G/G	T/T	T/T	T/T
C/C	G/G	A/A	G/G	T/T	T/T	T/T
C/C	G/G	C/C	G/G	T/C	C/T	T/T
C/C	G/G	A/C	G/G	T/C	C/C	T/T
C/C	G/G	C/C	G/G	T/T	C/T	T/T
C/C	G/G	C/C	G/G	T/T	T/T	T/T
C/C	G/G	C/C	G/G	T/C	C/T	T/T
C/C	G/G	C/C	G/G	T/C	C/T	T/T
C/C	G/G	C/C	G/G	T/T	C/T	T/T
C/C	G/A	A/C	G/G	T/T	T/T	T/T
A/C	G/A	A/C	A/G	T/C	C/T	T/T
A/C	G/G	A/C	G/G	T/C	C/T	T/T
A/C	G/G	A/A	G/G	T/T	C/C	T/T
C/C	G/G	A/A	G/G	T/T	C/T	T/T
C/C	G/G	C/C	A/G	T/T	T/T	T/T
C/C	G/G	C/C	G/G	T/T	C/C	T/T
A/C	G/G	A/C	G/G	T/C	C/C	T/T
A/C	G/G	C/C	G/G	T/T	T/T	T/T
C/C	G/G	A/C	G/G	T/C	T/T	T/T
C/C	G/G	A/C	G/G	T/C	C/T	T/T
A/C	G/G	C/C	G/G	T/T	C/C	T/T
A/C	G/G	C/C	G/G	T/C	T/T	T/T
C/C	G/G	A/C	G/G	T/C	C/T	T/T
C/C	G/G	A/C	G/G	T/C	C/T	T/T
C/C	G/G	C/C	G/G	T/T	T/T	T/T
C/C	G/G	A/C	G/G	T/T	T/T	T/T
C/C	G/G	A/C	G/G	C/C	C/T	T/T
C/C	G/G	A/C	G/G	T/T	T/T	T/T
C/C	G/G	C/C	G/G	T/C	T/T	T/T
C/C	G/G	C/C	G/G	C/C	C/T	T/T
C/C	G/G	A/C	A/G	T/C	C/T	T/T
C/C	G/G	A/C	G/G	C/C	C/T	T/T
A/C	G/G	C/C	G/G	T/C	C/T	T/T
C/C	G/A	C/C	G/G	T/C	C/T	T/T
A/C	G/G	C/C	G/G	T/C	T/T	T/T
A/C	G/G	C/C	G/G	T/C	T/T	T/T
C/C	G/A	C/C	G/G	T/C	C/T	T/T
C/C	G/G	A/C	G/G	T/T	C/T	T/T
C/C	G/G	C/C	G/G	T/C	C/T	T/T
C/C	G/G	A/C	G/G	T/T	T/T	T/T
C/C	G/G	C/C	G/G	T/C	T/T	T/T
C/C	G/G	A/C	A/G	T/C	T/T	T/T
C/C	G/G	C/C	G/G	T/C	C/T	T/T
C/C	G/G	A/C	G/G	T/T	T/T	T/T
A/C	G/G	C/C	G/G	T/C	C/T	T/T
A/C	G/G	A/C	A/G	T/T	T/T	T/T
C/C	G/G	A/A	G/G	T/C	T/T	T/T
A/C	G/G	A/A	G/G	T/C	T/T	T/T
C/C	G/G	A/C	G/G	T/C	C/T	T/T
A/C	G/G	A/A	G/G	C/C	C/C	T/T
A/C	G/G	A/A	G/G	C/C	C/T	T/T
C/C	G/G	A/A	G/G	T/T	C/T	T/T
A/C	G/G	C/C	G/G	C/C	T/T	T/T
C/C	G/G	A/C	G/G	T/C	T/T	T/T
C/C	G/G	C/C	G/G	T/T	C/T	T/T
C/C	G/G	C/C	G/G	T/C	T/T	T/T
C/C	G/G	A/C	G/G	T/T	C/T	T/T
C/C	G/G	C/C	A/G	T/T	C/T	T/T
C/C	G/G	A/C	G/G	T/C	C/T	T/T
C/C	G/G	A/C	G/G	T/C	C/C	T/T
C/C	G/G	A/C	G/G	T/C	C/T	T/T
C/C	G/G	C/C	G/G	T/C	T/T	T/T
C/C	G/G	A/C	G/G	T/C	C/T	T/T
C/C	G/G	C/C	G/G	T/C	C/T	T/T
A/C	G/G	A/C	G/G	T/T	T/T	T/T
C/C	G/G	C/C	G/G	C/C	T/T	T/T
C/C	G/G	C/C	A/G	C/C	T/T	T/T
C/C	G/G	C/C	G/G	T/T	C/T	T/T
C/C	G/G	A/A	G/G	T/C	C/C	T/T
C/C	G/G	C/C	G/G	T/T	T/T	T/T
C/C	G/A	C/C	A/A	C/C	T/T	T/T
C/C	G/G	C/C	G/G	T/T	C/T	T/T
C/C	G/G	C/C	G/G	T/T	C/T	T/T
C/C	G/G	A/C	G/G	T/C	C/T	T/T
C/C	G/G	C/C	G/G	T/C	C/C	T/T
C/C	G/G	A/A	G/G	C/C	C/C	T/T
C/C	G/G	A/C	G/G	T/C	C/C	T/T
C/C	G/G	C/C	G/G	T/T	C/C	T/T
C/C	G/G	A/A	A/G	T/T	C/T	T/T
C/C	G/G	C/C	G/G	C/C	T/T	T/T
C/C	G/G	A/C	G/G	T/C	T/T	T/T
A/C	G/G	A/C	G/G	T/C	T/T	T/T
C/C	G/G	C/C	A/G	T/C	C/C	T/T
C/C	G/G	C/C	G/G	T/T	C/T	T/T
C/C	G/G	C/C	G/G	T/T	C/T	T/T
C/C	G/G	A/C	G/G	T/C	C/T	T/T
C/C	G/G	A/A	A/G	T/C	C/T	T/T
C/C	G/G	A/C	G/G	T/C	C/T	T/T
A/C	G/G	A/C	G/G	T/C	C/T	T/T
C/C	G/G	A/C	G/G	T/C	T/T	T/T
C/C	G/G	C/C	G/G	T/C	C/T	T/T
C/C	G/G	A/A	G/G	T/T	C/T	T/T
C/C	G/G	C/C	G/G	T/C	C/T	T/T
C/C	G/G	C/C	A/G	T/C	T/T	T/T
C/C	G/G	A/C	G/G	T/C	T/T	T/T
C/C	G/G	C/C	G/G	C/C	T/T	T/T
A/C	G/G	A/A	A/A	T/C	C/C	T/T
A/C	G/G	A/C	A/G	T/T	T/T	T/T
A/C	G/G	C/C	G/G	T/C	T/T	T/T
C/C	G/G	A/C	G/G	T/C	T/T	T/T
C/C	G/G	C/C	G/G	T/T	C/T	T/T
A/C	G/G	A/C	G/G	T/C	C/T	T/T
C/C	G/G	A/C	G/G	T/T	C/C	T/T
C/C	G/G	A/C	G/G	T/C	C/C	T/T
C/C	G/G	C/C	G/G	T/C	T/T	T/T
C/C	G/G	A/C	G/G	T/C	C/T	T/T
C/C	G/G	A/C	G/G	T/C	C/T	T/T
C/C	G/G	A/C	G/G	T/C	C/C	T/T
C/C	G/G	A/C	G/G	C/C	C/T	T/T
C/C	G/G	A/C	G/G	T/C	T/T	T/T
C/C	G/G	C/C	G/G	T/C	C/T	T/T
C/C	G/G	A/C	G/G	C/C	T/T	T/T
C/C	G/G	A/C	G/G	T/C	C/C	T/T
C/C	G/G	C/C	G/G	C/C	T/T	T/T
C/C	G/G	A/C	G/G	T/C	C/C	T/T
C/C	G/G	A/C	G/G	T/C	C/T	T/T
C/C	G/G	C/C	A/G	C/C	C/T	T/T
C/C	G/G	A/C	G/G	T/C	C/T	T/T
C/C	G/G	A/C	G/G	T/T	C/T	T/T
C/C	G/G	C/C	A/G	T/C	T/T	T/T
C/C	G/G	A/A	G/G	T/C	C/C	T/T
C/C	G/G	A/C	A/G	T/T	T/T	T/T
C/C	G/G	A/C	G/G	T/T	C/C	T/T
C/C	G/G	A/C	G/G	T/C	C/T	T/T
C/C	G/G	C/C	G/G	T/T	T/T	T/T
C/C	G/G	C/C	G/G	T/T	T/T	T/T
A/C	G/G	C/C	G/G	T/C	T/T	T/T
C/C	G/G	A/C	G/G	C/C	C/T	T/T
A/C	G/G	A/C	G/G	T/C	T/T	T/T
A/C	G/G	A/C	G/G	T/T	C/T	T/T
C/C	G/G	A/A	G/G	T/C	C/C	T/T
C/C	G/G	A/C	G/G	T/T	C/T	T/T
C/C	G/G	C/C	G/G	T/T	C/T	T/T
A/C	G/G	A/C	A/G	T/C	T/T	T/T
C/C	G/G	C/C	A/A	T/C	C/T	T/T
A/C	G/A	C/C	G/G	T/C	C/T	T/T
